# Supplementary material for: Hidden chromosomal abnormalities in pleuropulmonary blastomas identified by multiplex FISH
Source: BMC Cancer. 2006 Jan 5;6:4. doi: 10.1186/1471-2407-6-4 (PMC1361803; doi:10.1186/1471-2407-6-4)
Supplement: Additional File 1 — Table summarizing cases of pleuro-pneumoblastoma with cytogenetic data. [file 1471-2407-6-4-S1.xls]

## Sheet: Feuil1
CASE	SEX	AGE (years)	HISTOLOGICAL TYPE	KARYOTYPE	Interphase FISH	FISH p53 status	Multicolor FISH	CGH	REFERENCE
n°1	M	3	NA	Initial biopsy: 48,XY,+del(2)(q31q33),+8,del(9)(q22) After therapy - resection: 47,XY,+del(2)(q31q33),del(9)(q22)	ND	ND	ND	ND	Sciot et al., 1994 [9]
n°2	M	4	NA	47,XY,inv(7)(q22q36),+8,der(11)t(7;11)(q11.2;p11.2)inv(7)(q22q36),del(17)(p11.2)[18]/46,XY[2]	ND	ND	ND	ND	Priest et al., 1996 [10]
n°3	M	4	NA	46,XY,del(6)(q16),t(3;10)(q23;p15),+8[16]/48,XY,del(6)(q16),der(10)t(3;10)(q23;p15),+8,+14[3]/52,XY,del(6) (q16),t(3;10)(q23;p15),+5,+7,+8,+8,+11,+14,+21[1]	ND	ND	ND	ND	Priest et al., 1996 [10] Richardson et al., 1995 [11]
n°4	F	2	TYPE II	47,XX,+8[2]/47,XX,+8,t(8;17)(q11.2;p13.1)[1]/46,XX,der (17)t(8;17)(q11.2;p13.1)[12]/46,idem,dup(11)(p13p15) [1]/46,X,del(X)(p11),der(17)t(8;17)(q11.2;p13.1)[3]/48, XX,+8,+16[2]/46,XX[4]	ND	ND	ND	ND	Kelsey et al., 1997 [12]
n°5	F	2	TYPE II	47,XX,+8	ND	ND	ND	ND	Novak et al., 1997 [13]
n°6	F	2	TYPE II	47,XX,+8,-11,+der(11)t(8;11)(q21.2;q23)	ND	ND	ND	ND
n°7	M	4	TYPE III	47,XY,+13[14]/76,XY,+X,+X,+1,+1,+t(1;19)(p13;p13.3)x2, +2,+2,+2,+3,+5,+5,der(6)t(6;?)(?q11;?),+8,+10,+10,+11,+12,+12,+13,+13,+14,+14,+15,+15,+16,+16,+del(17)(?p11.2)x2, +18,-19,+22,+mar[4]/46,XY[24]	ND	ND	ND	ND
n°8	M	2	NA	ND	gains of chromosome 2	ND	ND	ND	Yang et al., 1997 [14]
n°9	F	3	NA	48,X,-X,+8,+marx2	ND	ND	ish der(X)t(X;1)(?p11,?q11) (wcpX+,wcp1+)x2	ND	Barnard et al., 2000 [15]
n°10	F	2	TYPE III	74~84,?dmin?	ND	ND	ND	ND	Kukkady et al., 2000 [16]
n°11	M	3	TYPE II	47,Y,inv(X)(p11q28),add(4)(q31),add(6)(q22),t(7;9) (p11;q22),+8,del(17)(p11)	gains of chromosome 8	ND	ND	ND	Vargas et al., 2001 [17]
n°12	F	11	TYPE II	62~64,XX,+2,add(6)(q27),+7,+8,+8,+8,+11,11,+13,+13,+13,+19,+20,+20, 21,+1-3mar	gains of chromosome 8	ND	ND	ND
n°13 14 15 16	NA	14 3 6 3	TYPE III TYPE II TYPE III TYPE II	ND	gains of chromosome 8	ND	ND	ND	Sebire et al., 2002 [18]
n°17	M	4	NA	73~76<3n>,XXY,+7+8,+10,+12,+13,+18,+20,+21	ND	ND	ND	ND	Vargas et al., 2002 [19]
n°18	F	2	TYPE II	47~49,XX,+2,add(2)(p13)x2,dup(7)(q32q11.2),+8, der(10)t(8;10)(q13;q22),add(17)(p13),+20,add(20)(q13),+1~2mar, 5~7dmin[cp10]/89~90<4n>, XXX,-X,+2,+2,-3, -5,-7,-10,-10,-16,-16,add(17)(p13),-17,-18, -22,+4~8mar,10~17dmin[cp10]	ND	heterozygous deletion	ND	ND	Hong et al., 2003 [20]
n°19 n°20 n°21 n°22	M M M F	<1 3 3 14	TYPE I TYPE II TYPE III TYPE III	ND	gains of chromosome 8 and 18 gains of chromosome 8 gains of chromosome 8 no gains of chromosome 8 and 18	ND	ND	ND	Shehata et al., 2003 [21]
n°23	M	3	NA	ND	gains of chromosome 8	ND	ND	gains : 1q12~q23, 3q23~qter, 8pter~q24.1, 9p13~q21, 17p12~p11, 17q11~q22, 17q23~q25, 19pter~p11, 19q11~q13.3, +2, +7 loss : 6q13~qter, 10pter~p13, 10q22~qter, 20p13	Roque et al., 2004 [22]
